# Supplementary material for: Comparative transcriptomic profile analysis of fed-batch cultures expressing different recombinant proteins in Escherichia coli
Source: AMB Express. 2011 Oct 22;1:33. doi: 10.1186/2191-0855-1-33 (PMC3214799; doi:10.1186/2191-0855-1-33)
Supplement: Additional file 3 — List of common genes present during expression of rhIFN-β, xylanase and GFP with their log2 fold change values (fold change ≥ 2). [file 2191-0855-1-33-S3.XLS]

## Sheet: Sheet1
Common genes in rhIFN-β, xylanase and GFP			IFN-β			Xylanase			GFP
				log fold change			log fold change			log fold change
Gene Name	Protein ID	b-number	2hr	4hr	6hr	2hr	4hr	6hr	2hr	4hr	6hr
	TRANSPORT
gatZ	D-tagatose-1,6-bisphosphate aldolase subunit gatZ	b2095	-1.35645	-0.669152	-0.979096	-1.45712	-1.9082	-0.473288	-1.02578	-1.05242	-1.27876
malK	Maltose/maltodextrin import ATP-binding protein malK//malB	b4035	-1.14578	-0.878957	-1.59659	-0.688765	-1.8191	-1.67985	-0.193002	-1.26882	-0.0421743
malQ	4-alpha-glucanotransferase//malA	b3416	-0.32436	-0.774416	-1.16557	-0.826029	-1.43635	-1.34368	-0.900096	-0.149257	-1.03123
malE	Maltose-binding periplasmic protein	b4034	-0.750548	-0.824685	-1.04374	-0.80981	-1.102	-0.486187	-1.79198	-1.90437	-1.69053
	INFORMATION TRANSFER
proS	Prolyl-tRNA synthetase// drp, drpA	b0194	-2.81606	-2.3273	-3.35964	-0.0403399	-2.62463	-3.88553	-1.7748	-0.0646048	-0.665661
yfiA	Ribosome-associated inhibitor A//pY, urf1, raiA	b2597	-0.973062	-1.10708	-1.21281	-1.26788	-0.251282	-0.269832	-1.27387	-0.564014	-2.13753
hupB	DNA-binding protein HU-beta//dbhB, dpeA, gsp*, hopD	b0440	-1.09101	-1.45397	-1.2668	-1.25878	-0.931252	-1.15602	-1.02513	-0.147287	-1.41499
phrB	deoxyribodipyrimidine photolyase (photoreactivation)	b0708	0.56102	0.0438776	1.14682	0.853689	1.20151	0.955364	1.47477	2.39985	2.50395
	BIOSYNTHESIS OF BUILDING BLOCKS
hisI	Histidine biosynthesis bifunctional protein hisIE//hisE, hisIE//phosphoribosyl-AMP cyclohydrolase/phosphoribosyl-ATP pyrophosphatase	b2026	-1.19576	-0.249519	-0.372724	-1.07319	-0.415824	-1.24478	-0.098052	-0.530499	-1.18683
ndk	Nucleoside diphosphate kinase	b2518	-0.530907	-1.44912	-1.49751	-0.664344	-0.999385	-1.17592	-1.06241	-0.470245	-1.36467
	CARBON UTILIZATION
tnaA	Tryptophanase//ind, tnaR	b3708	-1.2382	-1.33948	-1.34449	-1.07111	-1.20014	-1.20842	-2.88374	-3.11801	-2.67405
prpE	Propionate--CoA ligase//yahU	b0335	1.19714	0.30822	0.245509	0.882655	0.387297	1.07013	0.464597	2.42659	0.0412064
	CENTRAL INTERMEDIARY METABOLISM
glpK	Glycerol kinase	b3926	-1.44533	-2.41037	-2.47552	-1.73432	-2.096	-2.3222	-1.67248	-1.33435	-2.08398
rihB	Pyrimidine-specific ribonucleoside hydrolase rihB//yeiK	b2162	3.13864	3.10022	3.71539	2.91777	2.94009	0.188632	2.08252	3.71754	2.27431
yhbU	Uncharacterized protease yhbU//predicted peptidase (collagenase-like)//putative protease	b3158	-0.965437	-2.28946	-1.08854	-1.23108	-0.697495	-1.80202	-0.883305	-0.0254064	-1.86508
	ENERGY METABOLISM
nuoF	NADH-quinone oxidoreductase subunit F	b2284	-1.1218	-1.04062	-0.799655	-0.871772	-0.702341	-1.11787	-1.20103	-0.113724	-0.976974
nuoG	NADH-quinone oxidoreductase; NADH-quinone oxidoreductase subunit G	b2283	-0.435175	-1.1352	-1.18556	-0.765034	-0.813645	-1.00332	-1.33584	-0.203469	-1.18409
nuoM	NADH-quinone oxidoreductase subunit M//nuoA	b2277	-1.57818	-1.9242	-0.689345	-0.203209	-0.627823	-1.28102	-2.25117	-1.84429	-2.08053
glpT	Glycerol-3-phosphate transporter	b2240	-1.42768	-1.30066	-1.05025	-1.20057	-1.45263	-1.89704	-1.65239	-0.971108	-1.11459
glpD	Aerobic glycerol-3-phosphate dehydrogenase//glyD	b3426	2.59749	3.26519	1.57618	3.06836	3.31175	3.37911	1.50403	2.66848	2.30434
atpE	ATP synthase, F0 complex, c subunit//papH, uncE	b3737	0.96737	1.29859	2.50519	0.77935	1.89013	1.93258	3.45175	3.31953	4.11684
sucA	2-oxoglutarate dehydrogenase E1 component//lys, lys+met	b0726	-0.877367	-1.59551	-1.45119	-1.06284	-0.558368	-0.743397	-1.6804	-0.948383	-1.23492
sucC	Succinyl-CoA ligase [ADP-forming] subunit beta	b0728	-0.877367	-1.59551	-1.45119	-1.06284	-0.558368	-0.743397	-1.6804	-0.948383	-1.23492
sucD	Succinyl-CoA ligase [ADP-forming] subunit alpha	b0729	-1.41128	-1.70037	-1.76587	-1.53745	-0.762295	-1.12342	-1.89365	-1.44496	-1.79855
	OTHERS
lhgO	Uncharacterized protein ygaF///L-2-hydroxyglutarate oxidase	b2660	0.992257	1.70022	1.76695	0.36143	1.28093	0.657994	1.45631	2.06139	0.323561
cirA	Colicin I receptor//cir, feuA//outer membrane receptor involved in uptake of ferric dihyroxybenzoylserine	b2155	-1.0506	-0.84439	-0.774639	-1.27562	-1.06283	-0.815035	-0.964661	-1.22231	-1.27143
glnE	Glutamate-ammonia-ligase adenylyltransferase	b3053	0.0819116	0.825928	1.3661	0.439921	1.10132	0.525505	0.894206	1.72558	0.525073
yfaL	Uncharacterized protein yfaL//yfaF, yfaJ, yfaK	b2233	-0.982336	-1.44619	-1.23774	-0.685028	-1.72738	-1.09743	-0.710212	-1.89956	-0.892149
yhiQ	UPF0341 protein yhiQ	b3497	-2.16513	-0.0882153	-0.295538	-1.90517	-2.57145	-1.38936	-0.436303	-0.682605	-1.48549
ygcG	UPF0603 protein ygcG	b2778	-0.691932	-0.498514	-1.02847	-0.333189	-2.21338	-0.729922	-0.877102	-0.122075	-1.41839
yijP	conserved inner membrane protein	b3955	-1.60887	-0.467061	-2.769	-2.65039	-2.18572	-3.48689	-1.15436	-0.105631	-2.00637
