# Supplementary material for: Comparative transcriptomic profile analysis of fed-batch cultures expressing different recombinant proteins in Escherichia coli
Source: AMB Express. 2011 Oct 22;1:33. doi: 10.1186/2191-0855-1-33 (PMC3214799; doi:10.1186/2191-0855-1-33)
Supplement: Additional file 4 — List of common genes present during expression of rhIFN-β and xylanase but not in GFP, along with their log2 fold change values (fold change ≥ 2). [file 2191-0855-1-33-S4.XLS]

## Sheet: Sheet1
Common genes in rhIFN-β and xylanase but not in GFP			IFN-β			Xylanase			GFP
				log fold change			log fold change			log fold change
Gene Name	Protein ID	b-number	2hr	4hr	6hr	2hr	4hr	6hr	2hr	4hr	6hr
	BIOSYNTHESIS OF BUILDING BLOCKS
argE	Acetylornithine deacetylase	b3957	-1.10232	-0.611749	-0.461068	-1.7464	-1.06574	-1.26133	-0.209564	-0.478612	-0.321216
argH	Argininosuccinate lyase	b3960	-1.50559	-2.27727	-2.69488	-3.5436	-2.30971	-3.64864	-0.999931	0.666658	0.220495
argG	Argininosuccinate synthase	b3172	0.227388	0.96257	1.52727	0.787992	1.0192	0.639055	-0.427374	0.933568	0.374187
aspA	Aspartate ammonia-lyase	b4139	-1.05406	-0.990154	-0.777254	-0.997102	-0.921418	-1.04416	-0.889651	-0.254864	-0.761498
ybeJ	gltI	b0655	-1.68478	-2.24772	-2.26716	-1.5107	-1.84817	-2.08564	0.680615	0.895115	-0.628643
hisJ	Histidine-binding periplasmic protein	b2309	-1.14653	-0.905342	-1.02877	-1.23139	-0.577928	-0.80367	0.550303	0.510158	-0.862583
ilvI	Acetolactate synthase isozyme 3 large subunit; Acetolactate synthase	b0077	0.554453	1.01069	1.11903	0.292972	0.767367	1.01955	-0.506042	-1.51961	-0.934454
ilvY	HTH-type transcriptional regulator ilvY	b3773	1.7441	1.79794	2.21848	1.27778	1.08081	1.42698	-1.64576	-0.650817	-1.36156
proW	Glycine betaine/L-proline transport system permease protein proW	b2678	1.96373	0.567766	0.606497	1.78794	2.57578	2.27683	-0.128842	-0.313613	0.0403032
entA	2,3-dihydro-2,3-dihydroxybenzoate dehydrogenase	b0596	-0.761923	-1.17826	-1.177	-1.16386	-1.13413	-1.0746	0.208471	1.69825	0.868592
entB	Isochorismatase//entG	b0595	-1.20195	-1.41375	-1.37725	-1.30748	-1.1243	-1.21197	0.413897	1.92794	1.19767
entE	Enterobactin synthetase component E	b0594	-2.08443	-1.53545	-1.6655	-2.53717	-2.42202	-2.33114	0.818495	2.19117	1.38202
entF	Enterobactin synthetase component F	b0586	-2.3431	-1.02185	-0.0161309	-1.36657	-1.96929	-1.93505	-0.0653672	0.882621	0.481767
ubif	2-octaprenyl-3-methyl-6-methoxy-1,4-benzoquinol hydroxylase	b0662	-1.3613	-1.55569	-0.961048	-1.10637	-0.76505	-0.764052	-0.517277	-0.762486	0.194237
glpF	Glycerol uptake facilitator protein	b3927	-0.871503	-1.57905	-1.47317	-0.937021	-1.33658	-1.27754	-0.959796	-0.346605	-0.923015
cdsA	Phosphatidate cytidylyltransferase	b0175	1.02349	0.538213	0.354469	0.943308	1.02756	1.04628	-0.421507	0.181638	-0.540863
purL	Phosphoribosylformylglycinamidine synthase	b2557	1.10082	0.0123072	0.0993423	1.08148	0.462723	0.522943	-0.947538	-0.00284863	-0.904542
fliL	Flagellar fliL protein//cheC1, flaAI, flaQI	b1944	-0.430361	-2.02616	-2.59055	-2.90568	-0.15084	-2.34097	0.99891	0.00187016	0.74848
fliN	Flagellar motor switch protein fliN	b1946	-3.62322	-0.539098	-1.14616	-4.57681	-3.37116	-1.90986	0.71235	-0.152434	0.494082
fliS	Flagellar protein fliS	b1925	-2.1116	-0.218637	-0.408843	-0.96117	-1.89187	-2.6153	0.463303	-0.141828	0.464356
fliT	Flagellar protein fliT	b1926	-2.44412	-1.12908	-0.566832	-2.6766	-1.69995	-3.18428	0.436316	0.0203695	0.138862
fliC	Flagellin	b1923	0.546999	1.17865	1.06364	0.285965	1.04454	0.99234	0.0890684	0.100324	-0.0849028
ccmH	Cytochrome c-type biogenesis protein ccmH	b2194	0.663104	0.414543	1.16547	0.843396	1.25558	0.423318	0.069891	0.170091	0.134227
cld	Chain length determinant protein//rol, wzz, wzzB	b2027	-1.4696	-0.479537	-0.473602	-0.731488	-0.867687	-1.19678	-0.566537	-0.0643158	-0.74554
murB	UDP-N-acetylenolpyruvoylglucosamine reductase	b3972	3.42184	2.33048	2.99673	2.09315	2.13536	0.324394	-0.938951	-0.166199	-0.211362
plsX	Fatty acid/phospholipid synthesis protein plsX	b1090	1.16022	0.263789	0.127529	1.18113	1.61171	1.64195	-0.590616	0.460144	-0.477921
	CARBON UTILIZATION
tdcR	Threonine dehydratase operon activator protein	b3119	-1.20809	-0.64209	-0.520155	-0.530163	-0.823292	-1.31353	0.317204	-0.677485	0.422773
tdh	L-threonine 3-dehydrogenase	b3616	-1.10189	-1.43591	-1.39093	-1.1994	-1.22954	-1.36924	-0.305844	0.16992	0.14346
gnd	6-phosphogluconate dehydrogenase, decarboxylating	b2029	-1.32682	-0.952011	-0.770797	-1.20387	-0.888275	-1.5293	-0.606242	0.0756683	-0.796163
acs	Acetyl-coenzyme A synthetase//yfaC	b4069	-1.13636	-1.91477	-1.79733	-1.19394	-2.11121	-1.90557	0.072792	0.0741186	0.36524
aldA	Lactaldehyde dehydrogenase	b1415	-1.29968	-1.21052	-1.38215	-1.46301	-1.73372	-1.66323	-0.586866	-0.740848	-0.990874
aldB	Aldehyde dehydrogenase B	b3588	-1.06529	-0.166539	-0.517479	-0.346208	-1.19906	-1.25393	-0.478789	-0.359646	0.109047
gatA	Galactitol-specific phosphotransferase enzyme IIA component	b2094	-2.1698	-1.86957	-1.79482	-2.13563	-2.25641	-2.18851	0.053566	0.539898	-0.193888
gatB	Galactitol-specific phosphotransferase enzyme IIB component	b2093	-2.45835	-1.69658	-1.73724	-2.02649	-2.17601	-2.16181	0.324609	0.272745	0.311386
gatC	Galactitol permease IIC component	b2092	-1.33021	-1.5945	-1.54002	-1.53929	-1.21444	-1.0689	-1.0689	-1.0689	-1.0689
ptsH	Phosphocarrier protein HPr	b2415	-1.32877	-1.66956	-1.35387	-1.30228	-0.564902	-0.606318	-0.614594	0.645497	-0.320668
acs	Acetyl-coenzyme A synthetase//yfaC	b4069	-1.13636	-1.91477	-1.79733	-1.19394	-2.11121	-1.90557	0.072792	0.0741186	0.36524
aldB	Aldehyde dehydrogenase B	b3588	-1.06529	-0.166539	-0.517479	-0.346208	-1.19906	-1.25393	-0.478789	-0.359646	0.109047
mglB	D-galactose-binding periplasmic protein	b2150	-1.06265	-1.32723	-1.61632	-0.94664	-1.33902	-1.16402	-0.492022	-0.397491	-0.451195
paaC	Phenylacetic acid degradation protein paaC	b1390	-4.6592	-1.38205	-0.0485806	-1.25794	-1.11443	-5.145	0.442102	0.097332	0.451013
paaD	Phenylacetic acid degradation protein paaD	b1391	-1.36255	-3.03123	-0.983098	-1.63235	-3.76748	-0.547143	0.491387	0.0244246	0.827151
aldA	Lactaldehyde dehydrogenase	b1415	-1.29968	-1.21052	-1.38215	-1.46301	-1.73372	-1.66323	-0.586866	-0.740848	-0.990874
srlE	Glucitol/sorbitol-specific phosphotransferase enzyme IIB component	b2703	1.70604	2.19694	3.30497	2.06867	1.185	2.14917	0.614218	-0.0708904	0.562437
srlD	Sorbitol-6-phosphate 2-dehydrogenase	b2705	1.86684	2.29428	3.33091	2.05983	1.85975	0.454732	-0.00226402	-0.281147	0.02561
malS	Alpha-amylase	b3571	2.16506	1.85128	0.711287	1.51558	2.19126	0.870597	-2.01985	-2.90829	-2.34559
pgm	Phosphoglucomutase	b0688	0.785272	0.403565	1.38395	0.740811	1.85281	0.946996	-0.519457	-1.48893	-0.764581
fadB	Fatty acid oxidation complex subunit alpha//oldB	b3846	-1.26138	-0.667428	-0.537832	-0.623372	-0.877918	-1.23729	0.0915017	0.275755	0.573736
	CENTRAL INTERMEDIARY METABOLISM
ppsA	phosphoenolpyruvate synthetase	b1702	-0.910002	-1.12674	-1.45647	-1.00436	-1.05457	-0.914394	-0.295434	-0.709169	-0.786687
aceA	Isocitrate lyase//icl	b4015	-1.08687	-1.06721	-1.10078	-1.04722	-1.39497	-1.36992	-0.536221	-0.368837	-0.972369
aceB	Malate synthase A; Malate synthase//mas	b4014	-1.31326	-0.553217	-0.225349	-1.49082	-0.611453	-0.148124	0.679305	0.386156	-0.583812
sufC	Probable ATP-dependent transporter sufC	b1682	-1.39317	-0.529005	-0.688835	-1.54497	-1.39767	-1.44864	0.474829	1.05665	0.511163
ynhA	Cysteine desulfuration protein sufE	b1679	-1.39317	-0.529005	-0.688835	-1.54497	-1.39767	-1.44864	0.474829	1.05665	0.511163
ynhE	c2078; Z2711//sufB	b1683	-2.48184	-1.5658	-2.4237	-2.2912	-2.41891	-2.25292	0.456029	1.65961	0.671838
glpQ	Glycerophosphoryl diester phosphodiesterase	b2239	-1.07694	-1.54191	-1.29025	-1.04657	-1.32879	-1.47875	-0.932064	-0.672804	-0.691228
udhA	Soluble pyridine nucleotide transhydrogenase	b3962	-1.93981	-1.831	-1.58061	-1.48256	-1.6417	-1.99619	-0.473724	0.056283	-0.167167
ycjM	Putative sucrose phosphorylase	b1309	-1.49395	-3.21894	-0.958218	-3.71432	-1.39659	-0.242478	2.1874	3.98011	2.63216
Pepd	Aminoacyl-histidine dipeptidase	b0237	-1.27703	-0.273939	-0.553532	-1.15434	-0.00588989	-0.681417	-0.629652	0.818581	0.178819
pepN	Aminopeptidase N	b0932	-0.775123	-1.14772	-1.16049	-1.06858	-0.690209	-0.945946	-0.261354	0.278114	-0.367437
yaeL	Regulator of sigma E protease	b0176	1.07575	0.333345	0.460848	1.0904	1.48562	1.31853	-0.592216	0.297879	-0.551675
pnp	Polyribonucleotide nucleotidyltransferase	b3164	1.01476	0.248933	0.24181	0.880917	1.19082	1.2252	-0.767118	0.509768	-0.619693
	ENERGY METABOLISM
hybD	Hydrogenase 2 maturation protease	b2993	5.71444	0.741269	2.50394	4.67616	6.53598	6.18506	-0.336595	-0.215087	0.791876
pdhR	Pyruvate dehydrogenase complex repressor	b0113	0.977881	1.17318	1.18926	0.901963	2.14653	1.98915	-0.807747	-0.330309	-0.916562
gltA	Citrate synthase	b0720	-1.44376	-1.34286	-1.3263	-1.32487	-1.34389	-1.47993	-0.125755	-0.570448	-0.0303717
hybA	Hydrogenase-2 operon protein hybA	b2996	1.00292	0.664703	0.634092	1.17329	0.656888	0.788619	0.245485	-0.244142	0.19536
cysW	Sulfate transport system permease protein cysW	b2423	1.79351	3.05928	2.46425	1.81659	2.78294	1.8107	-0.647712	-0.067337	-0.12693
yjfF	Inner membrane ABC transporter permease protein yjfF	b4231	1.07303	0.841864	1.53301	1.45232	1.1066	1.12445	-0.50146	-0.540091	-0.496196
dsrB	Protein dsrB	b1952	0.352647	2.33975	1.8946	0.299861	0.928149	2.92534	0.234262	0.53897	0.0954237
uspA	Universal stress protein A	b3495	-0.728871	-1.55215	-1.28392	-0.946579	-0.920375	-1.01152	-0.828152	0.456895	-0.777606
	TRANSPORT
ycdO	UPF0409 protein ycdO	b1018	-1.23221	-1.10798	-1.12192	-1.35871	-1.0431	-0.900674	0.344051	0.79988	0.356753
artJ	Arginine-binding periplasmic protein 2	b0860	-1.6264	-0.305331	-0.385957	-0.817751	-0.615868	-1.4922	0.587596	-0.0564775	-0.0469236
fepA	Ferrienterobactin receptor//cbr, cbt, fep, feuB	b0584	-1.65621	-1.03229	-0.928547	-1.71586	-1.23398	-1.32669	0.183528	0.738884	0.506334
ompA	Outer membrane protein A	b0957	-0.818102	-3.61517	-2.59416	-1.15115	-0.228021	-0.881863	-0.0481968	0.637695	-0.396481
actP	Cation/acetate symporter actP	b4067	-1.6121	-1.73338	-0.987367	-1.07354	-1.13548	-3.11846	-0.470784	-0.481467	0.10328
proP	Proline/betaine transporter	b4111	0.807116	1.60282	1.11807	1.31068	2.10332	2.40905	-0.613677	0.282017	-0.596495
mrdB	Rod shape-determining protein rodA	b0634	-1.99199	-0.17519	-0.026916	-0.819005	-0.336395	-1.21023	1.57966	0.235183	1.35086
fliR	Flagellar biosynthetic protein fliR	b1950	2.51148	0.110428	2.67621	2.9053	3.13533	0.879751	0.278737	-0.449321	0.0287819
gtrB	Bactoprenol glucosyl transferase homolog from prophage CPS-53		-2.07579	-1.49981	-0.514591	-3.81476	-3.61308	-2.01805	-0.128338	-0.112012	-0.802043
paaY	Carnitine operon protein caiE; Phenylacetic acid degradation protein paaY	b1400	-2.07579	-1.49981	-0.514591	-3.81476	-3.61308	-2.01805	-0.128338	-0.112012	-0.802043
pbl	ECDH10B_3026; b2854//Pseudo Gene	b2854	-0.355346	-0.233592	-2.19007	-3.36378	-1.30384	-2.79346	0.375435	-0.338532	0.0925169
ycgK	Uncharacterized protein ycgK	b1178	-1.09661	-0.526871	-0.731077	-0.817279	-0.92533	-1.13648	-0.0220308	-0.00708008	-0.0453539
yfjS	Uncharacterized lipoprotein yfjS	b2636	-0.283004	-1.354	-0.930051	-1.35224	-3.58388	-0.612142	0.525088	-0.047967	0.586838
yigL	Uncharacterized protein yigL	b3826	-1.65737	-0.98719	-0.474881	-1.16196	-1.44439	-2.3638	-0.297262	0.245887	0.0943508
yjcH	Inner membrane protein yjcH	b4068	-0.90078	-1.38595	-0.859732	-0.782519	-1.10358	-1.60884	-0.165476	-0.381635	0.523428
ynaF	Universal stress protein F//uspF	b1376	-1.06075	-1.20654	-0.998997	-1.06791	-0.982414	-1.07814	-0.701089	-0.0128298	-0.415082
yncE	Uncharacterized protein yncE	b1452	-1.86928	-1.86993	-1.67629	-2.10516	-1.57165	-1.61243	0.160244	0.503174	-0.298261
yneK	Uncharacterized protein yneK	b1527	-1.15893	-0.505103	-0.622331	-1.0352	-1.43235	-1.31766	0.0630417	-0.114067	-0.204583
paaE	Probable phenylacetic acid degradation NADH oxidoreductase paaE	b1392	0.355753	1.24493	2.18202	0.545128	1.13859	0.539481	0.408434	0.304903	0.61546
ECs2119	Transcriptional regulator lsrR		1.8125	4.30759	3.58211	1.15657	2.46709	2.41479	0.327378	0.22687	0.064168
glpG	Rhomboid protease glpG	b3424	0.669994	0.826752	1.62851	0.840561	1.01522	0.918597	-0.551954	0.512378	-0.410251
ECs3519	Putative uncharacterized protein ygaQ		2.49072	1.84278	3.48384	0.40704	1.1684	0.311038	0.329197	0.186985	0.974353
yfbN	Uncharacterized protein yfbN	b2273	0.753604	1.72783	1.59328	0.276267	1.7217	0.805469	-0.0380602	0.0199633	0.19806
c2289	Copper homeostasis protein cutC		0.0915432	1.29672	1.61934	0.0969687	1.08198	0.721808	-0.0564432	0.686159	-0.184333
ECs0726	Potassium-transporting ATPase A chain		0.729858	1.60989	1.99881	1.3223	1.49307	1.2254	-0.822754	0.761698	-0.22093
elaA	Protein elaA	b2267	0.485698	1.18935	2.00382	0.156915	1.67596	0.703245	-2.23381	-0.511147	-1.46609
yjbJ	UPF0337 protein yjbJ	b4045	0.411282	0.211808	1.52597	1.69653	1.94071	1.75256	-1.17024	-3.33137	-0.698478
yabI	Inner membrane protein yabI	b0065	1.53577	2.4879	2.58733	1.2132	1.77974	0.666174	0.446318	0.779798	0.540239
yafL	Uncharacterized lipoprotein yafL	b0227	0.171432	1.45136	1.60956	0.294072	0.49809	1.27507	0.459704	0.211542	0.47066
rpsK	30S ribosomal protein S11	b3297	1.00315	0.260755	0.286992	1.0124	1.36648	1.28598	-0.92705	0.458204	-0.613024
ompL	Porin ompL	b3875	2.57981	0.289636	0.897253	0.540226	0.411086	2.70696	-0.830018	-2.65269	-0.0528636
	INFORMATION TRANSFER
xerD	Tyrosine recombinase xerD	b2894	0.622336	0.970847	1.51765	0.680508	1.09076	1.0305	-0.364519	0.453341	-0.251313
cspD	Cold shock-like protein cspD//cspH, ybjA	b0880	-1.58135	-1.88862	-1.64761	-1.59152	-1.55205	-1.75391	-0.827271	0.665062	-0.533578
priC	Primosomal replication protein N''	b0467	-1.14958	-0.473474	-0.38849	-2.02054	-0.44482	-0.249599	-0.538084	0.579595	-0.632871
lspA	Lipoprotein signal peptidase	b0027	0.820383	1.22226	1.73432	0.66495	1.00817	0.933888	-0.464103	0.411867	-0.451577
rpsO	30S ribosomal protein S15	b3165	1.05901	0.0859671	0.0845566	1.16348	1.37528	0.962619	-0.803719	0.723745	-0.250031
csrC	IS198, psrA21, ryiB, sraK, tpk2//The csrC gene specifies a 245 nucleotide regulatory RNA	b4457	-0.951051	-2.34534	-2.18999	-0.976172	-0.737115	-1.50088	-0.700105	0.489972	-0.523699
ryeA	E2348C_ncR25; ECED1_misc_RNA_32; ECUMN_misc_RNA_28; ECS88_misc_RNA_31; ECIAI39_misc_RNA_30; b4432; EC55989_misc_RNA_39; ECDH10B_1978	b4432	-1.96126	-1.50679	-1.57983	-1.55263	-1.59459	-2.11497	-0.0120974	-0.641429	-0.154949
isrC	ECED1_misc_RNA_89; ECDH10B_2145; ECUMN_misc_RNA_58; b4435; EC55989_misc_RNA_76		2.21411	1.63483	3.77127	2.81324	3.22472	3.3741	0.514462	-0.159791	0.431032
ryhB	ECDH10B_3614; b4451; ECUMN_misc_RNA_67; ECIAI39_misc_RNA_89; ECED1_misc_RNA_76; EC55989_misc_RNA_87; ECIAI1_misc_RNA_75; ECS88_misc_RNA_74	b4451	-1.55108	-1.48358	-1.05313	-1.32082	-1.4785	-1.94793	-0.139999	0.445977	-0.106885
gcvB	ECIAI39_misc_RNA_72; ECS88_misc_RNA_59; E2348C_ncR46; ECH74115_4073; ECs5511; EcHS_A4768; b4443; EC55989_misc_RNA_66; ECDH10B_2978; ECUMN_misc_RNA_52; ECIAI1_misc_RNA_60; ECED1_misc_RNA_59	b4443	1.4681	0.81558	0.773027	1.47164	1.51349	1.29529	-0.648825	0.582025	-0.417257
appY	HTH-type transcriptional regulator appY	b0564	-0.758379	-1.54017	-0.00109625	-3.41637	-2.89717	-3.01721	0.616692	0.584117	-0.0112534
cspC	Cold shock-like protein cspC//msm	b1823	-1.14537	-1.53293	-1.6547	-1.19965	-0.411764	-0.792747	-0.507538	0.734268	-0.755176
marR	Multiple antibiotic resistance protein marR	b1530	0.751892	1.05082	0.774645	0.595041	1.74713	1.50496	-0.885997	-0.377208	-0.95361
pspC	Phage shock protein C	b1306	1.12899	2.53159	2.83437	1.10837	2.19771	1.94371	-1.26021	-0.356187	-1.28056
pspB	Phage shock protein B	b1305	1.12988	1.89973	2.21786	1.15835	1.93634	1.78701	-1.07922	-0.0134287	-0.884413
rseA	Sigma-E factor negative regulatory protein	b2572	0.202971	1.02764	1.32983	0.185478	1.09605	1.05271	-0.706608	0.624017	-0.427968
rpmJ	50S ribosomal protein L36 2; 50S ribosomal protein L36; 50S ribosomal protein L36 1	b3299	1.00833	0.203917	0.0921984	1.09307	1.26899	1.13342	-0.969525	0.481046	-0.448757
yhdG	tRNA-dihydrouridine synthase B	b3260	1.21061	0.216887	0.152259	1.29246	0.935602	0.947957	-0.349067	0.687035	-0.201419
rrmJ	ECED1_3837; Z4541; APECO1_3253; ECUMN_3659; ECH74115_4501; ECDH10B_3353; ECs4058; ECSE_3463; ECP_3266; ECS88_3561; ECIAI39_3674; EcolC_0521; E2348C_3458; ECIAI1_3327; EC55989_3597; EcHS_A3371; UTI89_C3611; EcE24377A_3664; EcSMS35_3475; c3936	b3179	0.627548	1.69691	1.92981	0.702758	1.09445	0.946816	-0.539097	0.478873	-0.5149
deaD	Cold-shock DEAD box protein A	b3162	1.37634	0.718181	0.922307	1.16889	1.38785	1.14992	-0.94839	-0.163379	-0.891785
yjgG_2	Z5859	b3818	-1.1313	-0.322577	-0.00713062	-0.878273	-1.0686	-1.08932	0.10818	-0.76423	-0.0600433
pspD	Phage shock protein D	b1307	0.52929	2.46321	2.55863	0.569825	1.7832	1.35958	-1.18209	-0.645243	-1.21043
ynbD	Uncharacterized protein ynbD	b1411	0.813892	1.52499	1.6642	0.948522	1.33029	1.20064	-0.842112	-0.49616	-0.528579
	OTHERS
yobF	Uncharacterized protein yobF	b1824	-1.42538	-1.76576	-1.78943	-1.29052	-0.330737	-0.943442	-0.394378	0.736416	-0.658018
ftsW	Cell division protein ftsW	b0089	1.02711	0.499154	0.441374	1.00372	0.858949	0.832005	-0.379582	0.531815	-0.358021
yibD	Uncharacterized glycosyltransferase yibD	b3615	-0.880434	-1.12589	-0.923712	-0.870248	-0.780623	-1.03326	0.0438242	-0.188845	0.486819
sodB	Superoxide dismutase; Superoxide dismutase [Fe]	b1656	1.13854	0.47446	0.292323	1.19929	1.22708	0.960241	-1.438	-0.499785	-1.1076
yacH	Uncharacterized protein yacH	b0117	1.88096	1.71446	2.14136	0.673349	1.21857	1.2661	-2.4181	-2.12679	-0.0911307
srmB	ATP-dependent RNA helicase srmB	b2576	-0.597452	-1.08463	-0.0374999	-0.431603	-2.19824	-1.6133	-0.954285	0.275215	-0.207769
yhbC	ECS88_3554; Z4531; ECDH10B_3344; EC55989_3590; APECO1_3260; ECED1_3830; ECUMN_3652; ECIAI39_3667; UTI89_C3601; E2348C_3451; ECIAI1_3320; c3927	b3170	1.08621	0.759041	0.727517	1.15328	1.27346	0.875268	-0.620124	0.435006	-0.523558
cvpA	Colicin V production protein	b2313	1.32343	0.197851	0.176687	1.37734	0.161633	0.507187	-1.02015	-0.0695715	-1.0709
McrA	5-methylcytosine-specific restriction enzyme A	b1159	-2.32681	-0.0774365	-2.22158	-2.87974	-1.23452	-3.18836	0.240777	-0.0255718	0.133215
perR	HTH-type transcriptional regulator perR	b0254	-2.08448	-0.608045	-1.82035	-3.95364	-2.86859	-0.828001	0.254716	0.110075	0.633946
ydaT	Uncharacterized protein ydaT	b1358	-0.735913	-0.525435	-2.78917	-0.117338	-2.54738	-2.06114	-0.28315	-0.475323	-0.255734
ylcE	ylcE	b0563	-1.21725	-1.20918	-1.72245	-0.43074	-1.86644	-1.11246	-0.0540075	-0.0111122	-0.0323391
ymfJ	Uncharacterized protein ymfJ	b1144	-0.567137	-1.51293	-0.582997	-0.710597	-1.64972	-2.06257	0.586121	-0.057518	0.571754
intS	Putative prophage CPS-53 integrase	b2349	1.94501	1.08535	2.57939	1.04959	2.22652	0.510282	0.0752411	-0.184421	-0.0695305
ykfG	Putative radC-like protein ykfG	b0247	1.88831	2.73677	3.64053	2.2978	0.123752	2.03962	-0.0553207	-0.409158	0.254305
yfdQ	Uncharacterized protein yfdQ	b2360	0.0650301	1.9801	1.69946	0.074873	1.35421	1.35843	-0.121017	-0.357533	-0.188165
yafX	Uncharacterized protein yafX	b0248	1.71924	2.69739	0.29556	1.13432	0.599458	0.255276	-0.0512657	-0.445187	0.389459
ydaU	Uncharacterized protein ydaU	b1359	2.71871	4.39859	3.57177	2.70931	1.85656	3.26787	-0.459213	-0.781831	-0.361745
yffQ	Uncharacterized protein yffQ	b2448	1.76764	0.507824	1.09145	2.28641	3.65684	2.54447	-1.85429	-0.0453544	-2.73331
