# Supplementary material for: Comparative transcriptomic profile analysis of fed-batch cultures expressing different recombinant proteins in Escherichia coli
Source: AMB Express. 2011 Oct 22;1:33. doi: 10.1186/2191-0855-1-33 (PMC3214799; doi:10.1186/2191-0855-1-33)
Supplement: Additional file 5 — List of common genes present during expression of GFP and xylanase but not in rhIFN-β, along with their log2 fold change values (fold change ≥ 2). [file 2191-0855-1-33-S5.XLS]

## Sheet: Sheet1
Common genes common in xylanase and GFP but not in rhIFN-β			IFN-β			Xylanase			GFP
				log fold change			log fold change			log fold change
Gene Name	Protein ID	b-number	2hr	4hr	6hr	2hr	4hr	6hr	2hr	4hr	6hr
	TRANSPORT
fepE	Ferric enterobactin transport protein fepE	b0587	-0.673132	-0.202897	-0.572848	-0.214978	-2.82032	-0.402122	-1.18147	-0.0573254	-0.448732
gntP	High-affinity gluconate transporter	b4321	-0.898148	0.186142	-0.457449	-0.663647	-0.224573	-1.15602	-1.91405	-0.692487	-2.37941
ECs5219	Magnesium-transporting ATPase, P-type 1		-0.762011	0.524795	0.410393	-0.806608	-0.305013	-1.25083	-2.09385	-3.24158	-2.82667
ECs3594	Transcriptional regulator hosA		-0.709819	0.603595	0.78167	0.0582628	0.693956	1.00239	2.15347	3.5908	3.16091
malE	Maltose-binding periplasmic protein	b4034	-0.779676	-0.651719	-0.0117545	-1.90724	-0.666285	-1.36279	-3.44419	-2.69033	-1.0741
	BIOSYNTHESIS OF BUILDING BLOCK
aroC	Chorismate synthase	b2329	-0.865956	0.073688	-0.573036	-1.00703	-0.369525	-0.0921888	-2.00033	-0.512518	-1.02361
leuB	3-isopropylmalate dehydrogenase	b0073	-0.213706	0.2174	0.0526032	-1.03198	-0.808553	-1.39013	-2.37875	-3.02419	-1.88059
cobT	Nicotinate-nucleotide--dimethylbenzimidazole phosphoribosyltransferase	b1991	0.0680561	0.788372	0.875201	0.0824037	1.74771	0.746321	0.792254	2.42542	1.36122
wcaM	Colanic acid biosynthesis protein wcaM	b2043	-0.896373	0.513352	-0.319914	-1.05673	-3.10132	-0.50279	-3.00077	-0.88749	-0.927185
	CARBON UTILIZATION
sapA	Peptide transport periplasmic protein sapA	b1294	-0.312893	-0.73352	0.455857	-3.44742	-0.682947	-0.908816	-1.20341	-2.08445	-0.194937
astD	N-succinylglutamate 5-semialdehyde dehydrogenase	b1746	-0.655997	0.14923	-0.462265	-4.29822	-4.21042	-0.303912	-1.52945	-1.09992	-2.19848
ybiK	c0913; UTI89_C0831//asparaginase III//iaaA	b0828	0.211684	-0.0960312	-0.0728083	0.040741	1.7816	1.48655	0.158261	1.42694	0.538726
fadJ	Fatty acid oxidation complex subunit alpha	b2341	-0.767396	0.187896	0.333376	-0.782028	-0.109998	-1.54672	-1.23848	-0.130818	-1.11212
	CENTRAL INTERMEDIARY METABOLISM
maeB	NADP-dependent malic enzyme	b2463	-0.84456	-0.690488	-0.309743	-0.896567	-0.825479	-1.36876	-1.15041	-0.307199	-0.702077
nagC	N-acetylglucosamine repressor	b0676	0.0874786	0.424718	0.200664	-1.00548	-2.63929	-1.43205	-0.759737	-2.74139	-1.50335
fpr	Ferredoxin--NADP reductase	b3924	-0.898708	-0.113395	0.604119	-0.331787	-0.597671	-1.20454	-1.97619	-2.05863	-0.64203
yfiQ	Uncharacterized protein yfiQ	b2584	-0.446908	-0.454962	-0.37607	-0.379865	-0.345793	-1.71356	-0.484372	-0.0797672	-1.25595
	ENERGY METABOLISM
glpB	Anaerobic glycerol-3-phosphate dehydrogenase subunit B	b2242	-0.154828	-0.0224166	0.08109	-1.05808	-0.253607	-0.221672	-1.14863	-0.677961	-3.12591
atpC	ATP synthase epsilon chain	b3731	-0.473328	-0.549051	-0.736582	-0.364659	-0.734489	-1.03072	-1.55509	-1.53583	-1.6689
papG_2	c5179//atpC	b3731	-1.04829	-1.80396	-1.12073	0.800546	1.78783	1.21574	0.628616	1.09796	1.48692
fhlA	Formate hydrogenlyase transcriptional activator	b2731	-0.355814	-0.469138	0.938285	-1.75806	-0.0185914	-0.278095	-0.0442042	-2.50466	-0.344793
cysJ	Sulfite reductase [NADPH] flavoprotein alpha-component	b2764	0.156869	0.312831	0.537011	0.384077	1.16414	0.964868	1.27138	1.88393	1.42167
cysW	Sulfate transport system permease protein cysW	b2423	0.267879	0.33197	0.480443	0.450557	2.32715	1.78438	0.58489	1.10304	0.603206
	OTHERS
yagU	Inner membrane protein yagU	b0287	0.0219507	-0.937778	0.164369	1.0502	0.583588	0.518838	2.29807	1.96126	1.24581
ileS	Isoleucyl-tRNA synthetase	b0026	-0.770065	-0.159016	0.704529	-0.721827	-0.527078	-3.15752	-1.66076	-0.274264	-0.877606
cueR	HTH-type transcriptional regulator cueR	b0487	0.60739	0.326236	0.526362	0.635134	1.01545	1.0312	0.198467	1.52685	0.545042
